# Supplementary material for: Lipid catabolism inhibition sensitizes prostate cancer cells to antiandrogen blockade
Source: Oncotarget. 2017 Apr 21;8(34):56051–65. doi: 10.18632/oncotarget.17359 (PMC5593544; doi:10.18632/oncotarget.17359)
Supplement: Supplementary file 2 [file oncotarget-08-56051-s002.xlsx]

## Sheet: commonUPnDNgene_FPKM_logFC_FDR
Gene	FPKM						CTRL vs Sh1		CTRL vs Sh2
	NT_1	NT_2	Sh1_1	Sh1_2	Sh2_1	Sh2_2	log2(fold_change)	q_value	log2(fold_change)	q_value
MEST	19.2748	18.6234	0	0.0546824	1.42098	0.696519	-9.42262	0.00177279	-4.12836	0.000438068
SLC22A3	60.0347	60.0512	0.150685	0.145893	0.516539	0.540787	-8.68207	0.00177279	-6.80479	0.000438068
CNNM1	1.70519	1.45989	0.0403067	0.0386199	0.16414	0.142467	-5.33559	0.00177279	-3.36835	0.000438068
ZNF135	1.73005	1.51706	0.0540082	0.0350586	0.289578	0.252245	-5.1904	0.00177279	-2.56102	0.0235226
ALDH5A1	3.22834	3.78461	0.0774775	0.111272	1.52152	1.33904	-5.13139	0.0454744	-1.29479	0.0209666
CCDC74B	0.919993	1.16842	0.0402551	0.0444324	0.284058	0.20653	-4.66536	0.00177279	-2.04909	0.000438068
RP11-76C10.5	4.00689	4.51286	0.245347	0.102025	0.79846	0.352536	-4.59589	0.00177279	-2.86927	0.000438068
SPG20	7.02922	7.50945	0.135058	0.513717	1.508	1.80315	-4.48089	0.00177279	-2.1086	0.000438068
NRXN3	1.13169	0.942547	0.0436052	0.059038	0.0709025	0.093471	-4.32661	0.00177279	-3.64594	0.000438068
PCDHB8	1.3131	1.08809	0.0692992	0.0681863	0.492556	0.606745	-4.15095	0.00329709	-1.10426	0.000438068
CTB-134H23.3	0.383326	5.59562	0.263437	0.215678	0.449695	0.316005	-3.77945	0.00177279	-3.06729	0.00277453
PAGE1	16.4103	13.2515	1.5299	0.999357	3.48058	3.66206	-3.62168	0.00177279	-2.01272	0.000438068
ZC4H2	13.2369	13.7672	1.34611	1.00539	7.7625	7.61209	-3.53773	0.00177279	-0.800877	0.00476983
PVRL3	3.24484	1.86451	0.20023	0.238035	0.568671	0.442494	-3.51604	0.00177279	-2.33333	0.000438068
VANGL2	1.22607	1.23792	0.138887	0.149464	0.267333	0.527629	-3.24893	0.00177279	-1.71507	0.00532472
SH2D3A	2.71515	2.47102	0.451795	0.267239	0.266432	0.316351	-2.90854	0.00177279	-3.16652	0.000438068
PHLDA1	1.00142	1.02664	0.113986	0.190982	0.19395	0.158654	-2.70744	0.00177279	-2.48065	0.000438068
HLA-DRA	0.930381	1.03346	0.163487	0.148376	0.0535553	0.194219	-2.65728	0.0164654	-2.95448	0.00448887
PGBD1	0.945372	1.04772	0.141153	0.180997	0.306311	0.231722	-2.6453	0.00177279	-1.87882	0.000438068
UGT8	4.21932	4.00874	0.384242	0.962195	2.41215	2.82546	-2.63891	0.00177279	-0.63971	0.0180189
TMEM100	3.97554	3.49371	0.513467	0.811495	0.0627487	0.13017	-2.51881	0.00177279	-5.21155	0.000814547
NPPC	34.9635	32.2427	6.43295	5.85955	1.40396	1.67246	-2.48304	0.00177279	-4.42673	0.000438068
SALL2	4.51484	4.46626	1.00304	0.787534	1.54024	1.45289	-2.3496	0.00177279	-1.57645	0.000438068
CPT1A	47.4281	46.3211	9.29733	9.87861	18.7461	19.0385	-2.3265	0.00177279	-1.29767	0.000438068
EPHA3	4.43707	4.10289	0.926314	0.920405	1.57612	1.5566	-2.18528	0.00177279	-1.43573	0.000438068
FAM49A	2.23595	2.31814	0.384461	0.608115	0.475208	0.381833	-2.18294	0.00177279	-2.37474	0.000438068
RNLS	1.82663	1.61336	0.391068	0.360566	0.159758	0.161056	-2.18169	0.00177279	-3.42437	0.00183639
PTN	1.43666	1.33946	0.16899	0.456612	0.528312	0.545482	-2.16577	0.00177279	-1.34855	0.000438068
CLU	30.5873	34.0597	9.17623	6.85993	2.62626	4.32591	-2.06492	0.00177279	-3.20431	0.000438068
EFS	10.3569	11.8405	2.49581	2.8905	6.34978	6.17708	-2.05623	0.00177279	-0.79663	0.000438068
MLKL	1.90857	2.71201	0.570493	0.682718	0.719434	0.594736	-1.88742	0.00177279	-1.75515	0.00393059
STON2	3.42306	2.69362	1.02865	0.656163	1.21097	0.833577	-1.88335	0.00177279	-1.56733	0.000438068
COL5A1	1.24338	1.32242	0.317791	0.414545	0.316193	0.262952	-1.87646	0.00177279	-2.1175	0.000438068
HLF	7.25421	9.66353	2.36421	2.32987	3.13987	3.56211	-1.87203	0.00177279	-1.30888	0.000438068
TOMM40L	14.3245	53.4876	12.9697	10.1833	5.00367	5.64105	-1.84416	0.00177279	-2.89381	0.000438068
ATP1B1	144.963	140.882	40.655	38.9334	78.2335	81.4849	-1.83321	0.00177279	-0.835686	0.000438068
ARHGEF17	5.64889	6.51948	1.63948	2.03081	2.61963	2.44947	-1.76524	0.00177279	-1.2376	0.00151063
TMEM173	2.81132	2.46655	0.865193	0.731895	0.377016	0.630302	-1.76002	0.00177279	-2.40186	0.000438068
CTNNA2	1.2854	1.15288	0.331996	0.40169	0.737055	0.572574	-1.76001	0.00177279	-0.876531	0.0110507
FRY	7.34762	7.77218	2.29892	2.43512	1.11537	1.35901	-1.68769	0.00177279	-2.58247	0.000438068
FAM198B	27.1069	25.2154	8.19031	7.87303	8.68035	7.67104	-1.67433	0.00177279	-1.67443	0.000438068
HLA-DRB6	1.56142	1.62411	0.564675	0.46551	0.146799	0.210384	-1.6378	0.00177279	-3.06614	0.000438068
FZD2	1.07013	1.05737	0.422615	0.303227	0.164955	0.136945	-1.62253	0.00177279	-2.79482	0.00151063
FAM110B	28.1116	28.895	10.0372	8.77576	3.3631	2.98132	-1.61282	0.00177279	-3.15949	0.000438068
LDLRAD4	8.74226	8.78268	3.42993	2.26425	1.05128	0.945411	-1.58769	0.00177279	-3.11246	0.000438068
RP1-92O14.3	3.85876	2.75727	1.2672	1.00985	1.49398	1.75964	-1.57874	0.00177279	-0.990232	0.00183639
PRORSD1P	1.99228	1.43001	0.592635	0.577931	0.707284	0.615762	-1.57278	0.0224031	-1.36228	0.00215548
KCNK1	19.798	21.4492	7.87182	6.42885	2.88636	2.75076	-1.56054	0.00177279	-2.83812	0.000438068
KCNH2	2.82162	2.96061	1.06911	0.983127	1.01629	1.06023	-1.54106	0.00177279	-1.44649	0.000438068
SLC18B1	15.5555	18.0376	6.28395	5.26046	4.98801	3.49965	-1.53937	0.00177279	-1.96075	0.000438068
TNFRSF19	26.3388	26.7849	9.23346	9.16161	10.4928	10.5537	-1.52557	0.00177279	-1.31476	0.000438068
NFATC4	4.62677	3.76687	1.64307	1.36229	1.54637	1.50195	-1.51598	0.00177279	-1.45446	0.000814547
TSPAN12	1.30395	1.04221	0.287185	0.536359	0.330521	0.511528	-1.51274	0.00726205	-1.45987	0.00151063
RBPMS2	1.92216	2.15162	0.623062	0.810302	0.927235	1.19037	-1.50224	0.00177279	-0.932899	0.000438068
2016-09-03	15.9461	17.5826	5.98738	5.72608	11.3418	11.3166	-1.49824	0.00177279	-0.547962	0.00365076
NUP93	263.234	273.174	95.0662	97.7428	61.1742	60.7337	-1.46378	0.00177279	-2.11556	0.000438068
RP11-57A19.2	5.71388	5.26115	2.05457	2.07465	3.37874	3.51716	-1.44076	0.00177279	-0.642845	0.000438068
OSBPL3	6.83727	10.5385	2.98756	3.41435	2.09365	3.79708	-1.43888	0.0127735	-1.49579	0.0184137
DPYSL3	3.21303	3.9723	1.53447	1.17787	1.27121	0.933723	-1.41954	0.00833775	-1.66952	0.000438068
C9orf64	11.2753	10.1937	4.16615	3.88502	5.74789	5.11276	-1.41669	0.00177279	-0.965947	0.000438068
DDX53	1.21948	1.57793	0.572924	0.460964	0.320497	0.287548	-1.41315	0.00177279	-2.21921	0.000438068
LDOC1	87.5874	91.743	32.8869	33.3149	48.3992	48.7023	-1.41267	0.00177279	-0.867625	0.000438068
ETNK2	1.44999	2.02495	0.777312	0.567762	0.669939	0.462105	-1.40983	0.00177279	-1.58413	0.000438068
SCNN1G	1.35542	1.61239	0.701284	0.450941	0.464938	0.481715	-1.4007	0.00177279	-1.62772	0.000438068
H1F0	116.954	117.711	47.9511	46.3557	72.4057	67.4502	-1.39071	0.00177279	-0.712972	0.000438068
TMSB15B	6.15742	4.35851	2.3992	1.58787	2.10963	2.14899	-1.39047	0.00177279	-1.27828	0.000438068
TUBB4A	7.88104	9.31463	3.40209	3.26013	3.96227	4.11424	-1.38279	0.00177279	-1.07942	0.000438068
AZGP1	49.9457	45.9919	18.626	19.7509	6.39626	7.45931	-1.35724	0.00177279	-2.77578	0.000438068
RP11-655M14.13	1.26613	1.41208	0.381309	0.679091	0.339976	0.427747	-1.34467	0.00177279	-1.79507	0.000438068
PART1	8.4288	9.9987	3.54829	3.43303	2.49741	2.94009	-1.32407	0.00177279	-1.76139	0.000438068
NEK3	6.40267	6.35056	3.03373	2.11635	3.51857	4.1154	-1.3194	0.00177279	-0.720827	0.0244862
RCN3	12.2895	12.9732	5.3958	5.00972	6.68923	6.73922	-1.3079	0.00177279	-0.88509	0.000438068
KCND2	2.48323	2.54147	0.88351	1.10025	1.12681	1.34525	-1.30172	0.00177279	-0.993252	0.00117365
ST6GALNAC4	22.3676	26.2957	8.02888	11.9513	8.1713	9.12249	-1.30139	0.00177279	-1.47059	0.000438068
PPP1R14C	4.54622	4.30703	1.80548	1.88298	1.66579	1.68528	-1.29533	0.00177279	-1.36956	0.000438068
DMBX1	2.13391	2.02856	0.874422	0.848329	0.26882	0.329734	-1.29464	0.00177279	-2.77167	0.000438068
C16orf74	3.76452	3.41839	1.79524	1.35479	1.72788	1.2121	-1.28456	0.00177279	-1.25963	0.000438068
TMSB15A	29.2803	25.5107	12.4044	10.4545	6.51236	5.36556	-1.24354	0.00177279	-2.192	0.000438068
PHF19	8.232	8.74866	4.38469	3.0842	2.14823	2.33637	-1.23312	0.00177279	-1.88383	0.000438068
APLN	15.4676	19.7598	8.4549	7.20377	4.0773	5.76166	-1.21705	0.00177279	-1.78237	0.000438068
GPR19	1.17853	1.36008	0.479322	0.5943	0.180572	0.194038	-1.20722	0.0217452	-2.77085	0.00215548
RASSF2	1.01716	1.0533	0.46494	0.449437	0.32378	0.334778	-1.19966	0.00177279	-1.6257	0.000438068
HIST1H1C	840.103	866.1	394.979	383.062	87.1694	86.7501	-1.17743	0.00177279	-3.26902	0.000438068
DOC2GP	1.07329	1.16551	0.483685	0.545264	0.283948	0.422171	-1.15473	0.0393268	-1.63471	0.00420455
CERK	1.74411	1.82378	0.629105	0.996019	0.530535	0.57101	-1.14772	0.00726205	-1.68397	0.000438068
TOP2A	65.3719	58.0088	27.3951	28.3968	16.9025	14.4501	-1.14172	0.0421596	-1.97108	0.000438068
HIST1H2BO	8.23239	6.63923	2.76359	4.08934	1.96773	1.9726	-1.12513	0.010627	-1.92763	0.000438068
HES1	3.75688	4.64763	2.08787	1.72758	2.02843	1.59289	-1.12201	0.00177279	-1.18752	0.000438068
PAX1	1.52195	1.90911	0.752228	0.824583	0.635276	0.361419	-1.11553	0.00177279	-1.76127	0.000438068
TTLL6	3.20463	3.63505	1.74151	1.52585	1.56832	1.20026	-1.10165	0.010627	-1.28503	0.000438068
KCNS3	5.15542	4.83471	2.37125	2.38896	2.27943	2.29473	-1.09862	0.00177279	-1.10027	0.000438068
RP1-86C11.7	16.6022	18.6705	8.17827	7.88694	2.52703	3.15315	-1.09806	0.00177279	-2.61985	0.000438068
PLEKHD1	2.22444	2.45673	1.20418	1.12178	1.41243	1.62888	-1.09075	0.00177279	-0.561111	0.0174072
HIST1H2BJ	86.4687	88.7024	37.0818	46.6522	7.70203	8.34408	-1.07298	0.00177279	-3.43778	0.000438068
SPTBN4	3.06733	2.40361	1.23556	1.42218	1.27972	1.17309	-1.07204	0.0239022	-1.11808	0.00393059
FAM46C	1.61211	1.58058	0.801669	0.756725	0.351485	0.370006	-1.05374	0.00177279	-2.12331	0.000438068
PDE4B	1.52264	1.58839	0.792781	0.725103	0.270505	0.551929	-1.04959	0.010627	-1.95623	0.000438068
AKAP12	5.02881	4.73621	2.47013	2.38538	0.480875	0.363987	-1.04779	0.00177279	-3.51786	0.000438068
ARL4A	2.8853	2.64887	1.40465	1.27672	1.84324	1.5727	-1.04598	0.00329709	-0.694367	0.00817251
BAMBI	26.6188	24.513	12.1908	13.2396	11.3732	10.3353	-1.03685	0.00177279	-1.2083	0.000438068
SERPINE2	3.99696	5.03446	2.26411	2.15172	1.99458	2.48857	-1.03015	0.00177279	-1.00911	0.000438068
FAM231D	8.01677	8.49565	3.97954	4.3191	3.59764	3.21581	-1.02805	0.00177279	-1.24687	0.000438068
TRPM8	13.5273	14.7416	6.08639	7.78943	7.14521	7.83263	-1.02492	0.017471	-0.908383	0.00558903
SH3RF1	40.4663	39.9107	20.7141	19.333	7.69412	9.64124	-1.01986	0.00177279	-2.18927	0.000438068
MSMB	6.76365	7.87789	2.85328	4.35329	2.14271	3.96933	-1.01837	0.00177279	-1.25425	0.000438068
ADPRHL1	20.4871	22.0847	10.4175	10.8657	10.1511	11.1742	-1.01774	0.00177279	-0.973918	0.000438068
AOC3	3.13384	2.87136	1.56867	1.49911	1.41579	1.83541	-1.01034	0.0293726	-0.845171	0.0371143
RASL11B	1.028	1.3445	0.584825	0.606203	0.404779	0.315321	-1.00346	0.0116661	-1.72058	0.000438068
SLC7A2	6.48579	5.89456	3.15187	2.98589	4.66576	4.71751	-0.997418	0.00177279	-0.385737	0.0387127
FAM57B	1.6891	2.06712	0.910126	1.04364	0.768228	0.5782	-0.982234	0.0192653	-1.48609	0.000438068
MESP2	3.81556	4.05326	2.33171	1.77423	1.82791	1.63194	-0.982187	0.00177279	-1.14693	0.000814547
IGFBP2	105.129	108.961	59.1717	53.4824	59.5674	57.8433	-0.982084	0.00177279	-0.837267	0.000438068
RDM1	12.2484	10.0801	5.39486	6.17769	3.46768	2.58892	-0.976271	0.00177279	-1.87964	0.000438068
DHRS2	29.908	28.138	16.1116	14.794	7.87274	7.52436	-0.974467	0.00177279	-1.88458	0.000438068
MESDC1	4.88437	6.30986	2.99649	3.03943	2.56721	2.53152	-0.960836	0.00177279	-1.08765	0.000438068
CELSR1	4.94251	6.19112	2.66693	3.23727	3.31527	3.32335	-0.958545	0.00726205	-0.721737	0.0139464
NEFL	2.00452	2.10022	1.16144	0.973067	1.36422	1.42226	-0.956084	0.00177279	-0.537145	0.011268
SMYD2	8.89817	7.2704	4.0128	4.34039	4.53544	4.22214	-0.949133	0.0217452	-0.871993	0.0182191
UCHL1	2.63089	2.7431	1.13885	1.66239	0.98873	0.585401	-0.943685	0.0201383	-1.76406	0.000438068
LINC00959	1.26234	1.54145	0.683829	0.808713	0.537329	0.564878	-0.943125	0.00948146	-1.31648	0.000438068
TMEM164	32.2171	28.3299	16.6693	15.6882	7.91873	8.617	-0.933465	0.00177279	-1.84283	0.000438068
ARHGAP28	15.9042	13.9919	8.80786	6.78175	3.28884	2.9173	-0.926465	0.0183914	-2.28542	0.000438068
APLP1	58.8241	65.2959	34.8562	31.6819	35.9318	30.5562	-0.92415	0.0210616	-0.896981	0.006106
ALOXE3	3.26517	3.58449	1.96985	1.62272	1.41367	1.52377	-0.899141	0.0442306	-1.19782	0.000438068
CMTM8	4.82127	5.70016	2.6254	3.03775	0.48265	0.334967	-0.881728	0.00177279	-3.6874	0.000438068
RP11-661A12.14	1.07522	0.994197	0.743834	0.4575	0.476606	0.60891	-0.88002	0.00329709	-0.875397	0.000438068
WI2-85898F10.1	2.99882	3.9854	2.16508	1.68589	1.9245	2.00944	-0.878541	0.00603693	-0.795795	0.00246265
CLDN3	39.7358	48.61	24.934	24.2162	21.8531	19.6434	-0.875758	0.00177279	-1.06705	0.000438068
Z83851.1	7.79773	5.60679	3.84756	3.78209	4.93147	3.78243	-0.87466	0.00471205	-0.595719	0.0358194
USP2	4.11415	4.90093	2.6635	2.32656	1.01585	1.64218	-0.869165	0.017471	-1.72179	0.000438068
MIPEP	65.9637	72.795	36.3698	42.1825	14.266	14.7502	-0.854828	0.00177279	-2.24852	0.000438068
GPR161	1.66571	1.62792	1.02372	0.880152	0.503298	0.677335	-0.832656	0.0147424	-1.4275	0.000438068
MAGI2	1.0924	0.86168	0.489305	0.60469	0.449142	0.588829	-0.822976	0.0155548	-0.884402	0.00117365
FERMT1	5.91476	5.30043	3.22858	3.06671	0.856176	1.20671	-0.82291	0.0116661	-2.43823	0.000438068
NRM	9.64769	10.7675	5.11809	6.46466	4.4247	4.1172	-0.822125	0.00177279	-1.22408	0.000438068
RP11-7K24.3	2.89863	3.28831	1.61668	1.86252	1.18049	0.936475	-0.821961	0.00177279	-1.53975	0.000438068
PNLIP	2.18551	2.0981	1.32673	1.12551	0.072032	0.10909	-0.821128	0.00177279	-4.53982	0.00840564
TSPAN4	29.9359	31.2463	18.3904	18.168	17.5487	15.6132	-0.819715	0.00177279	-0.859583	0.000438068
MMD	29.9601	30.0407	18.1192	15.8972	9.32101	8.05837	-0.817607	0.00177279	-1.76907	0.000438068
FAHD2A	7.48892	7.63715	4.45718	4.35506	4.83391	4.42651	-0.805222	0.0217452	-0.692731	0.012154
MNX1-AS1	14.0295	16.3149	9.47011	8.37998	7.72242	8.69008	-0.796488	0.0116661	-0.852252	0.00393059
SPATA18	4.42635	4.49037	2.52648	2.59523	2.53287	2.75069	-0.791094	0.00726205	-0.739983	0.00117365
NRGN	5.43158	6.44265	2.87666	4.0558	3.82615	4.15348	-0.785491	0.00603693	-0.555292	0.00476983
IER3	4.79894	5.68866	3.13447	3.13642	2.58192	2.78486	-0.783277	0.00329709	-0.96445	0.000438068
GP1BA	1.77787	1.34476	1.02753	0.798948	0.998062	1.25993	-0.777685	0.00329709	-0.469701	0.0304064
SLC16A2	2.2499	2.04491	1.20567	1.32149	1.28501	1.35133	-0.761056	0.00471205	-0.676035	0.000814547
WNT10B	7.23903	6.25544	3.71357	4.52396	2.70587	2.82549	-0.758675	0.00177279	-1.25048	0.000438068
AC020571.3	8.59528	8.28472	4.71998	4.73024	2.41481	2.11851	-0.758453	0.00329709	-1.89557	0.000438068
CCDC102A	3.2424	3.97991	2.07349	2.32435	2.41474	2.30521	-0.755803	0.010627	-0.570961	0.00764441
PFKP	79.6496	81.0369	47.6821	50.2558	30.5174	34.7582	-0.753313	0.0387201	-1.26324	0.000438068
HIST1H2AE	21.4595	27.2778	13.5853	15.5697	3.51204	2.78967	-0.748723	0.00177279	-2.92169	0.000438068
CLDN23	5.15215	5.41244	3.2152	3.31636	3.67081	3.28052	-0.736017	0.00471205	-0.573834	0.00714652
SSTR5	1.56314	1.38708	1.09703	0.873951	0.32038	0.329146	-0.729977	0.0307378	-2.18213	0.000438068
NRARP	16.007	15.3703	9.21686	10.3745	7.9794	7.6287	-0.726523	0.00177279	-0.983587	0.000438068
SLAIN1	31.145	31.5107	18.9673	17.6084	8.07883	8.69647	-0.725531	0.00177279	-1.89539	0.000438068
GSC	3.21453	3.56714	2.30806	2.0574	1.08876	1.58329	-0.72224	0.0116661	-1.31297	0.000438068
PRAME	41.3765	44.166	26.9243	26.3464	17.3658	15.9135	-0.716176	0.00177279	-1.32844	0.000438068
TRIM47	22.6393	25.9756	15.1366	15.2205	8.36631	5.64597	-0.712199	0.0421596	-1.77476	0.000438068
OAF	9.79847	9.8606	5.85954	6.70716	4.77536	4.3595	-0.705241	0.0224031	-1.07965	0.000438068
HIST1H2BK	405.123	445.012	260.515	261.203	141.164	145.005	-0.704217	0.00177279	-1.56879	0.000438068
NUDT8	85.1747	88.8371	55.8168	55.8244	46.2678	44.4449	-0.700265	0.00177279	-0.896976	0.000438068
TTR	2.49808	2.36117	1.66599	1.35904	1.44504	1.56032	-0.699093	0.0351027	-0.667822	0.0184137
FMR1	22.9601	21.9362	14.4891	13.3558	13.4963	13.4503	-0.698725	0.0454744	-0.724829	0.00246265
APOD	19.1488	22.3001	12.021	13.5369	11.6633	11.5214	-0.696098	0.00177279	-0.822299	0.000438068
SAP30	15.0849	15.3474	8.87113	10.8449	6.60671	7.90871	-0.693442	0.010627	-1.05028	0.000438068
CHCHD10	359.759	407.373	244.721	237.992	271.266	277.853	-0.683122	0.00177279	-0.459002	0.0132825
RAB20	11.5999	12.2466	7.73587	7.96815	5.47166	5.42863	-0.682357	0.00177279	-1.08557	0.000438068
GINS3	21.679	24.1864	14.728	13.9879	12.189	12.071	-0.678497	0.0387201	-0.908654	0.006106
RPIA	14.714	12.1073	8.76164	8.64906	9.97717	8.99181	-0.6778	0.00177279	-0.458646	0.015041
SLPI	21.1385	25.0285	15.2004	14.7501	7.37641	8.36558	-0.672422	0.00329709	-1.50636	0.000438068
ZIK1	8.22132	7.30785	4.87624	5.00646	5.14516	5.51827	-0.660376	0.0116661	-0.52148	0.0266521
NAT1	22.8115	25.1904	16.1089	14.1186	10.8909	11.7428	-0.654266	0.00833775	-1.08129	0.000438068
PURA	23.0786	24.2619	15.1275	14.5079	15.08	15.9219	-0.653833	0.027724	-0.580659	0.0193883
SGK223	3.73583	3.98804	2.52129	2.50667	1.13029	1.21971	-0.650563	0.00177279	-1.6935	0.000438068
DHRS3	5.67657	5.41844	3.38019	3.86085	3.33679	3.06133	-0.649138	0.010627	-0.756627	0.000438068
CFL2	41.8428	44.5384	25.9994	27.7875	20.8937	22.2404	-0.648615	0.0201383	-1.00464	0.000438068
DSC2	40.3578	39.8729	25.0523	24.974	19.6057	18.1424	-0.646535	0.00177279	-1.08003	0.000438068
CDC45	40.8606	40.1521	25.6234	27.171	9.35029	11.456	-0.644606	0.044896	-1.92077	0.000438068
TUSC3	70.2488	63.8599	44.4417	41.1304	47.0417	50.8746	-0.643972	0.00471205	-0.439924	0.0305809
KRTCAP3	126.656	133.156	87.0183	83.6777	66.0119	62.2441	-0.64297	0.0164654	-0.984612	0.000438068
NREP	48.2952	51.5612	30.2757	33.2843	27.01	32.9545	-0.638536	0.0183914	-0.72743	0.00246265
COMMD6	181.788	173.548	109.805	122.573	104.149	97.2412	-0.635811	0.00177279	-0.801296	0.000438068
C1orf51	6.45411	7.02355	4.17827	4.24017	4.24126	4.09767	-0.635577	0.0393268	-0.667126	0.00558903
RP5-1139I1.1	1.74965	1.8549	1.11674	1.21813	0.737488	0.801038	-0.630849	0.0224031	-1.20857	0.000438068
HADH	89.7021	90.7189	59.8477	58.0969	55.987	55.7826	-0.623469	0.00833775	-0.67961	0.000814547
MRPS31	31.0646	29.5921	17.5854	22.0934	12.7336	14.3636	-0.61896	0.00603693	-1.15955	0.000438068
HIST1H2AG	11.4776	12.6399	7.80931	7.58651	5.75442	6.41952	-0.617677	0.00177279	-0.973377	0.000438068
ACOT7	100.516	105.481	68.3474	69.7097	36.6233	36.318	-0.61256	0.00471205	-1.47295	0.000438068
CENPM	47.4365	51.7231	33.0874	34.7786	19.3148	17.4752	-0.612015	0.00603693	-1.3891	0.000438068
SOX8	3.19614	3.35269	2.23873	2.20642	2.13637	1.64355	-0.607996	0.00948146	-0.775816	0.000438068
REEP4	60.0381	55.5292	39.0154	38.4584	33.1752	30.5955	-0.607712	0.00471205	-0.824562	0.000438068
TBX15	3.42047	3.89942	2.43213	2.29186	1.9887	2.34381	-0.606471	0.0116661	-0.739474	0.000438068
ENDOD1	124.977	125.056	82.8259	81.712	65.4826	64.5666	-0.604402	0.00177279	-0.92582	0.000438068
SLC16A13	3.09668	3.2733	2.16516	2.16709	2.04764	1.87568	-0.601673	0.026201	-0.663756	0.00941797
DNAJC1	39.4465	34.8227	27.0655	23.782	17.4291	14.8155	-0.600539	0.0116661	-1.1846	0.000438068
SLC36A1	5.78845	7.23358	4.46486	4.25926	3.01627	3.08611	-0.598854	0.0454744	-1.07192	0.000438068
NEURL1B	5.65467	5.55102	4.02943	3.56489	2.95748	3.15378	-0.594741	0.00833775	-0.846683	0.000438068
ATAD3A	36.2415	39.2933	26.2945	26.0952	18.9838	17.9154	-0.591133	0.0239022	-0.992699	0.000438068
KBTBD7	12.7173	12.5339	8.51233	8.1755	5.81234	5.93372	-0.586256	0.00177279	-1.08576	0.000438068
PLA1A	4.25673	5.60181	2.92587	3.58217	1.97831	1.90831	-0.586073	0.0435986	-1.32628	0.000438068
ESD	191.825	188.705	127.687	126.02	102.11	97.1413	-0.582949	0.00471205	-0.922231	0.000438068
RASA3	5.93829	6.0827	4.20336	4.13831	2.00966	1.83192	-0.57685	0.00329709	-1.62191	0.000438068
SLC39A14	31.7672	33.4193	23.03	21.1529	22.4834	22.2447	-0.576432	0.00329709	-0.517214	0.00183639
RP11-196G18.23	10.2966	11.6855	7.92164	7.0499	6.9855	7.0536	-0.575916	0.0183914	-0.620743	0.00183639
CITED2	32.644	35.5073	22.543	22.8364	23.3397	23.9462	-0.574722	0.00177279	-0.512333	0.00306514
MCM2	68.733	69.1675	48.6942	47.1471	28.625	27.8051	-0.571849	0.0155548	-1.26465	0.000438068
FAM213A	9.54624	8.81351	6.94577	5.81889	1.87596	1.45144	-0.570063	0.00948146	-2.4558	0.000438068
AURKB	61.697	63.0466	43.4889	42.1961	8.601	8.16119	-0.566017	0.0468569	-2.8883	0.000438068
DNMT3B	3.41399	3.15244	2.19505	2.31035	1.09325	1.22077	-0.563214	0.0127735	-1.4793	0.000438068
STK17B	8.59724	9.73975	6.255	5.89819	4.8167	4.78656	-0.555843	0.0293726	-0.926653	0.000438068
GSTM3	136.3	145.176	94.5263	101.103	75.6425	72.1292	-0.544476	0.0147424	-0.930211	0.000438068
CTD-2619J13.17	2.70056	2.66175	1.84242	1.82236	1.5035	1.87934	-0.542935	0.049392	-0.640708	0.00117365
LDHAP7	11.4083	11.6133	9.29525	7.1795	2.52823	3.04874	-0.541686	0.049392	-2.01359	0.000438068
PSPC1	37.8803	38.1054	27.933	25.7598	16.9779	15.7638	-0.536448	0.0239022	-1.19208	0.000438068
ATP5G3	448.663	468.553	325.515	325.375	185.11	188.408	-0.531147	0.0116661	-1.30374	0.00215548
GSTO1	99.1431	103.914	72.741	72.1365	42.9378	41.1707	-0.525232	0.0210616	-1.24444	0.000438068
ZNF703	7.92034	8.86817	5.9135	5.98976	4.57324	4.92386	-0.524537	0.0217452	-0.80261	0.000438068
TUBGCP3	17.5505	19.1609	13.1021	12.7219	6.29302	6.13788	-0.523445	0.0155548	-1.55154	0.000438068
KBTBD6	12.3164	12.7747	8.37913	9.17354	6.01556	6.45579	-0.507196	0.0147424	-0.99078	0.000438068
TPT1	2760.64	2728.07	1920.97	1966.96	1753.58	1756.13	-0.501556	0.0164654	-0.646474	0.000438068
LACTB2	99.1769	102.112	66.9921	67.5258	71.2867	67.1734	-0.496163	0.023112	-0.5383	0.00183639
PTGES2	89.5588	94.7962	70.6551	65.297	57.953	56.6448	-0.495624	0.0307378	-0.649064	0.000438068
NDN	32.1937	33.1508	24.4883	23.1697	12.5063	13.1101	-0.491301	0.023112	-1.33109	0.000438068
KIAA0040	7.30405	7.02638	5.1851	5.04651	2.30675	2.79897	-0.483506	0.047499	-1.49438	0.000438068
DDB2	17.5572	18.438	13.2809	12.8272	10.8052	10.6863	-0.482399	0.0293726	-0.722579	0.000438068
USP18	11.3071	12.5981	9.30869	8.47868	8.03925	7.47203	-0.478086	0.0487665	-0.599547	0.00246265
PAPSS1	34.2733	34.3743	26.0413	24.6922	25.4843	25.2896	-0.476423	0.049392	-0.414984	0.0341669
CTC-444N24.11	13.7647	14.1737	9.39626	10.2085	9.18942	8.39541	-0.458745	0.0454744	-0.657121	0.000438068
MAGEF1	86.8492	86.036	67.1582	64.9727	56.3511	51.1203	-0.458142	0.0313858	-0.658002	0.000438068
ATP1A1	251.437	264.987	196.198	188.056	111.785	106.491	-0.454701	0.049392	-1.22065	0.000438068
PPM1G	97.2195	100.37	79.1266	73.4845	58.6895	58.1467	-0.436272	0.0380327	-0.72912	0.000438068
RPS9	798.598	828.29	648.672	616.265	559.808	542.961	-0.423398	0.0435986	-0.534866	0.00151063
DYNLT1	55.1049	53.769	72.6422	76.8779	93.2172	87.3258	0.478837	0.0366344	0.727417	0.000438068
HSPA13	13.8043	12.4297	19.0559	16.7391	32.035	33.1256	0.482117	0.0300769	1.318	0.000438068
RAB5B	47.2962	54.4822	71.3307	69.1485	74.1517	77.1762	0.485698	0.0155548	0.5829	0.000438068
EZR	23.2446	24.3491	34.7918	34.2029	34.5909	35.5706	0.494841	0.0147424	0.589652	0.000438068
EDEM3	15.5954	13.6363	19.7801	20.8286	31.0873	33.1128	0.501636	0.0442306	1.14993	0.000438068
NCOA2	9.69337	8.47853	12.8835	12.5415	12.0803	13.7404	0.503874	0.0247018	0.506569	0.00306514
UBR2	5.36808	4.60349	6.94766	7.14833	6.65686	7.30637	0.505381	0.0300769	0.502492	0.011268
PCYOX1	16.2739	14.6014	21.162	22.0096	34.6154	37.3668	0.506161	0.0454744	1.24139	0.000438068
MUT	12.2381	12.4006	17.3849	17.2223	31.2448	30.205	0.507829	0.0147424	1.33158	0.000438068
ME1	40.3045	42.2579	59.3058	58.0038	84.7204	87.9953	0.513208	0.0217452	1.06807	0.000438068
C6orf211	17.8697	17.044	23.6943	25.3566	23.4856	23.1196	0.51328	0.0201383	0.425453	0.0327906
ZNF107	4.31818	3.9166	5.38451	5.59091	5.59473	5.84158	0.513865	0.023112	0.463676	0.0135052
TAOK1	8.32212	7.63585	11.3894	10.6485	10.2532	10.9823	0.518287	0.0322098	0.419115	0.028237
ELOVL5	200.699	202.424	282.173	281.753	431.902	437.009	0.523669	0.00948146	1.10563	0.000438068
YAP1	15.3357	14.6323	22.1168	21.0166	20.7317	19.9482	0.529385	0.0210616	0.455584	0.0170183
EPS15	34.1982	33.1208	48.3986	47.8663	49.836	51.2883	0.531956	0.0147424	0.577923	0.000814547
ARID1B	6.10898	5.81014	8.78464	8.5089	8.03274	8.59887	0.535278	0.0127735	0.49913	0.00583625
LMBRD1	13.8405	14.7503	20.4191	19.8344	36.7739	38.4665	0.538058	0.0116661	1.40252	0.000438068
EPT1	20.4733	20.0374	30.233	27.6767	26.5076	26.1722	0.53915	0.0300769	0.398253	0.035312
CPPED1	9.30103	7.9477	11.8664	13.239	14.3782	16.065	0.550362	0.023112	0.832788	0.000438068
WDR72	5.11661	5.18722	7.29637	7.14938	21.229	22.2251	0.557704	0.0127735	2.0735	0.000438068
WRB	39.0901	38.739	57.9753	55.7887	49.4454	55.1041	0.567032	0.00833775	0.443234	0.0163557
HINT3	19.5179	18.3341	26.2476	28.7155	41.9109	38.8625	0.567578	0.00603693	1.11375	0.000438068
ABHD3	20.7987	22.3249	29.902	33.9901	38.7156	39.0909	0.577116	0.0192653	0.857087	0.000438068
PKIB	9.94524	9.06369	13.9926	14.2491	21.2157	19.8915	0.58412	0.0147424	1.11816	0.000438068
HPN	56.9335	57.9381	89.0831	89.9087	110.094	109.004	0.585853	0.0164654	0.96475	0.000438068
PPM1H	5.28829	4.73291	7.97546	7.34556	8.34937	8.53946	0.587038	0.00177279	0.778344	0.000438068
GINM1	18.6842	18.9557	28.3501	27.6918	29.0639	29.362	0.593239	0.0313858	0.649146	0.00476983
ACADS	13.3915	13.5023	21.4044	21.0388	22.345	22.3709	0.593961	0.00329709	0.769759	0.000438068
ZBTB41	4.52215	3.73579	5.98838	5.87272	8.54083	9.30838	0.597944	0.00177279	1.11268	0.000438068
CTSO	2.78729	2.56435	3.73697	4.23741	10.1576	9.32308	0.598855	0.0127735	1.87892	0.000438068
LTN1	5.21195	4.30589	6.5696	7.34245	12.2828	11.8142	0.605547	0.0358889	1.35115	0.000438068
CLCN3	29.829	25.7066	43.5723	40.9223	82.7493	84.5882	0.606699	0.027724	1.61204	0.000438068
CDC42SE2	26.7762	28.4854	41.0717	42.1462	42.1889	40.3181	0.607559	0.00329709	0.599782	0.00151063
COL6A1	28.1729	26.2629	42.8791	42.6148	47.2531	39.4834	0.607883	0.00833775	0.701091	0.000438068
SERINC1	40.7426	39.3228	61.0162	60.4744	86.2798	82.8095	0.609337	0.00177279	1.09017	0.000438068
LL22NC03-N14H11.1	24.9026	22.6074	38.7255	35.7487	54.6703	48.5397	0.612561	0.04822	1.14065	0.000438068
ARHGAP29	5.92744	5.69213	8.72343	8.63177	11.2895	12.4374	0.61521	0.00177279	1.03926	0.000438068
ASS1	88.6973	95.9399	148.178	137.335	135.339	152.239	0.618714	0.0155548	0.660245	0.00246265
DDO	2.46759	2.33788	3.51543	3.94974	6.26969	6.27167	0.621441	0.0192653	1.41352	0.000438068
TMEM212	2.767	2.59589	3.54031	4.27297	3.73041	3.91324	0.622836	0.0155548	0.497726	0.015041
IBTK	21.4883	19.3151	29.8357	31.992	45.9564	45.7274	0.632682	0.00177279	1.17924	0.000438068
PDZK1IP1	2.76462	2.85653	4.15016	4.79294	6.95717	7.32912	0.63273	0.0313858	1.37005	0.000438068
TTC3	30.1332	25.2378	43.3388	42.432	59.6931	58.6163	0.635129	0.0344429	1.10649	0.000438068
PDE10A	5.93943	6.08036	9.48889	8.84841	12.4029	13.6811	0.658984	0.00177279	1.11984	0.000438068
CTSC	4.15498	4.06084	6.15304	6.72659	12.9815	12.6702	0.660437	0.0373375	1.65304	0.000438068
MSX2	1.78108	1.93007	2.91283	2.90718	4.02946	3.83025	0.663519	0.0239022	1.09697	0.000438068
XXbac-BPGBPG55C20.2	0.462101	0.400953	0.631754	0.672902	1.78592	1.92794	0.668065	0.0380327	2.10724	0.000438068
PHIP	5.63255	5.03644	8.31008	8.04311	8.93244	9.27077	0.66873	0.00177279	0.777693	0.000438068
RAB3GAP2	10.0725	10.696	16.4227	15.9044	14.6097	15.5326	0.677907	0.013831	0.5515	0.0170183
ZNF648	0.429932	0.600077	0.84419	0.829916	0.958533	1.03646	0.6983	0.023112	0.977131	0.000438068
SAT1	210.055	200.628	340.653	334.079	438.752	410.361	0.698349	0.00177279	1.06211	0.000438068
MIB1	4.87012	4.61837	7.56049	7.62058	7.17355	7.09437	0.705287	0.00177279	0.606704	0.000438068
C10orf118	6.60346	6.57247	10.5262	10.6006	11.8493	11.5592	0.71882	0.0147424	0.83784	0.00117365
SASH1	12.3092	11.4335	18.9504	20.119	16.9708	17.5952	0.720829	0.017471	0.566831	0.0132825
DIP2A	10.1739	9.32516	17.173	15.7989	22.0887	20.6881	0.72468	0.00329709	1.16698	0.000438068
N6AMT1	4.09843	5.52674	7.86901	7.85069	7.94689	7.81961	0.730902	0.0192653	0.716094	0.00637055
FGFRL1	45.1034	50.2821	80.4798	78.6509	101.26	93.6519	0.732322	0.00177279	1.05549	0.000438068
LYPLAL1	140.033	119.197	212.746	217.679	184.041	187.705	0.734451	0.00329709	0.537073	0.0163557
AC005077.14	0.92516	0.800115	1.51398	1.46834	1.4888	1.37356	0.74583	0.00177279	0.731393	0.000438068
PNRC1	9.0705	7.91778	13.3441	14.9299	21.7029	21.6473	0.749483	0.00177279	1.34393	0.000438068
RPS6KA6	7.4299	6.65831	11.6009	11.7311	12.5972	13.903	0.761109	0.0217452	0.913568	0.00183639
GTF2H5	2.75847	2.70259	4.49569	4.65836	3.67454	3.46533	0.767332	0.00177279	0.394719	0.0430853
DNAJC28	1.5045	1.96296	2.98263	2.76952	3.01598	3.83359	0.768812	0.00329709	0.990348	0.000438068
RRAGD	8.74353	8.16107	13.4281	15.8082	21.7486	20.9968	0.790596	0.00177279	1.35319	0.000438068
FAM117B	4.29399	4.06852	7.07335	7.21873	7.70758	7.7971	0.794273	0.00177279	0.905285	0.000438068
UPK3A	2.90551	3.76945	5.68307	5.98307	4.90499	6.16164	0.800398	0.00833775	0.74585	0.00246265
CTSF	13.3848	12.9886	23.6457	23.6689	40.2895	37.4723	0.801923	0.00177279	1.59207	0.000438068
TOR1AIP1	17.5804	21.0783	32.6301	34.317	29.9746	33.3426	0.825628	0.00177279	0.720944	0.000438068
LA16c-380H5.5	1.95899	2.20859	4.02417	3.35801	3.64542	4.25149	0.828749	0.00177279	0.939039	0.000438068
CDC42EP1	1.40732	1.57904	2.61502	2.84444	2.43819	2.17757	0.839245	0.00177279	0.650791	0.00335779
RLN2	6.04568	6.52727	10.5651	11.6266	27.704	27.8875	0.842707	0.00177279	2.15205	0.000438068
TNFRSF11A	0.709909	0.567871	1.14202	1.16208	0.910871	1.15176	0.844723	0.0239022	0.727518	0.0165775
LYRM2	13.547	14.3557	25.038	24.515	22.9885	24.1325	0.849323	0.026201	0.747252	0.0188179
GNA14	0.736724	0.579704	1.25212	1.12985	1.24089	1.3956	0.851575	0.0155548	1.00373	0.000438068
PEX11B	12.1846	12.6482	22.2427	22.5066	22.6945	23.3708	0.852095	0.00177279	0.905083	0.000438068
NAALAD2	1.44249	1.31068	2.50161	2.3869	7.46265	7.09597	0.86597	0.00177279	2.40799	0.000438068
GSTA4	22.1353	23.3562	42.2702	40.481	58.249	57.3863	0.868078	0.00177279	1.35916	0.000438068
UHRF1BP1L	9.89398	9.95621	16.6362	18.3807	16.306	15.0379	0.874209	0.00177279	0.676155	0.00151063
SPON2	380.521	403.783	748.586	752.978	762.795	715.224	0.880152	0.00177279	0.94451	0.000438068
BCAS1	0.916064	0.969668	1.8431	1.66741	6.17084	5.52893	0.880227	0.00177279	2.6347	0.000438068
SNN	9.88104	9.66794	18.8974	18.1956	18.5227	17.6937	0.881288	0.00177279	0.920658	0.000438068
SEPP1	121.877	114.968	213.527	218.39	202.353	223.225	0.889939	0.00177279	0.844118	0.000438068
DNASE2B	8.29278	9.49157	16.11	16.0678	15.3627	16.1646	0.902235	0.00177279	0.823563	0.000438068
FRK	1.64848	1.54022	3.07089	2.87382	2.59985	2.79004	0.911738	0.00177279	0.779963	0.000438068
CASP8AP2	1.64193	1.53411	2.9913	2.86607	3.25984	3.0701	0.915993	0.00177279	1.00694	0.000438068
MAP3K7	4.36974	4.89841	8.985	7.94344	8.74489	8.94925	0.918066	0.00177279	0.943105	0.000438068
GULP1	88.424	83.9266	173.528	156.894	195.794	200.837	0.919047	0.00471205	1.23952	0.000438068
MYBPC1	1.78914	1.92731	3.36269	3.69248	7.26238	6.1698	0.920063	0.0380327	1.86779	0.000438068
RANBP3L	1.83684	1.4435	3.32498	2.6929	4.89393	3.16065	0.929036	0.00471205	1.3356	0.000438068
TMEM50B	21.0687	22.4041	40.5672	43.0235	47.8207	49.3977	0.929537	0.00177279	1.16571	0.000438068
TMEM181	5.93153	5.38625	10.9034	10.5955	10.9488	11.103	0.930214	0.00177279	0.982371	0.000438068
PTK6	1.28805	1.22368	2.41217	2.59132	4.0255	4.06841	0.9325	0.00177279	1.73144	0.000438068
RNGTT	4.0461	3.87615	7.98514	7.13154	5.87168	6.59236	0.95018	0.00177279	0.661423	0.000438068
RP11-379B8.1	0.987041	0.954513	1.98581	1.6089	4.36298	5.40161	0.956708	0.0293726	2.34025	0.000438068
B4GALT5	11.0825	11.0058	22.4743	21.6671	19.8419	18.723	0.961668	0.00177279	0.830237	0.000438068
SLITRK6	0.249356	0.295371	0.47809	0.5325	1.04842	0.972663	0.963535	0.00833775	1.8918	0.000438068
MAGEA10	13.7992	15.4312	30.2165	27.7604	20.9976	20.3987	0.976901	0.00177279	0.527699	0.0227365
FAXC	3.70548	3.95563	6.83957	8.25487	6.43184	5.94797	0.983822	0.00329709	0.711683	0.0152569
BTBD9	2.5003	2.48801	5.12911	4.90257	4.38817	4.86053	0.990334	0.00177279	0.920815	0.000438068
FBXO6	3.53699	4.02172	7.92956	7.34274	7.44898	7.55406	0.996398	0.00177279	1.0051	0.000438068
ORC3	8.76829	9.98916	18.0268	18.9725	18.0802	19.6419	1.0161	0.00329709	1.01198	0.00215548
SERAC1	1.21956	1.30555	2.62675	2.44941	2.62745	2.91407	1.02093	0.00177279	1.17044	0.00151063
BMPR2	9.60314	9.51228	18.3616	18.8545	13.6184	15.09	1.02222	0.00177279	0.58827	0.000438068
LGALS3BP	13.3693	12.6424	29.4831	25.2301	20.0852	18.8098	1.02849	0.00177279	0.60326	0.00277453
RP11-496I2.5	0.57294	0.47543	1.10179	1.11332	1.13559	1.31312	1.05124	0.027724	1.24661	0.00306514
UTRN	18.6138	15.4645	37.4977	33.2783	46.8661	46.9346	1.05925	0.0351027	1.44404	0.000438068
HFE	0.867382	1.16236	2.1273	2.1839	2.18978	1.57564	1.06156	0.00833775	0.87939	0.0388914
C6orf120	15.1135	13.8222	29.1599	29.5187	20.9776	21.1158	1.06222	0.00177279	0.559054	0.0289708
PANX2	1.22255	1.34463	2.69499	2.92635	2.33234	2.34295	1.06407	0.00177279	0.89006	0.000438068
TMEM63B	9.74577	9.70951	19.2303	22.2608	21.9729	19.2621	1.06531	0.00603693	1.08804	0.000438068
SH3BGRL	18.2767	17.8537	35.2837	37.1583	29.7619	32.0933	1.06898	0.00177279	0.745836	0.000438068
NCAM2	166.919	142.353	328.657	314.121	371.075	375.148	1.07089	0.0330597	1.27593	0.00151063
UBE2J1	21.7548	21.5318	42.8397	43.8993	49.8969	50.8901	1.07101	0.00177279	1.21966	0.000438068
FOXN4	0.216358	0.379281	0.579514	0.702208	1.89766	1.5107	1.07796	0.0155548	2.54061	0.000438068
AACSP1	1.35863	1.26087	2.81719	2.89802	2.3657	2.21289	1.08574	0.00177279	0.830268	0.000438068
C9orf172	1.31619	1.75507	3.40882	3.24479	2.13534	2.23247	1.08751	0.00177279	0.529952	0.0221463
RP11-462G22.2	0.667289	0.594062	1.427	1.1507	3.81616	3.68624	1.09458	0.00177279	2.57628	0.000438068
KCND3	0.682175	0.577021	1.36009	1.30499	4.32343	4.31171	1.09893	0.00177279	2.78809	0.000438068
PLXDC2	3.94558	3.87774	7.88005	8.54638	9.40937	9.49768	1.10367	0.00177279	1.27018	0.000438068
FAM135A	4.10852	4.13887	7.82419	9.13562	6.37814	6.16727	1.10875	0.00177279	0.577831	0.0199535
HES6	47.0689	46.8849	110.338	104.047	77.5186	71.5505	1.11061	0.00177279	0.712242	0.000438068
RP11-1081M5.1	4.3985	3.74471	9.62735	8.33097	23.0879	21.5993	1.11883	0.026201	2.4729	0.000438068
KIAA1244	19.3042	18.6946	42.2062	40.7817	53.1888	55.2046	1.1277	0.00177279	1.5366	0.000438068
SLC4A4	7.20609	6.18296	14.9972	14.3043	16.2356	16.9783	1.15412	0.00177279	1.32242	0.000438068
PNMA1	8.17724	7.65267	18.473	17.9966	12.5217	11.6761	1.15441	0.00177279	0.635615	0.000814547
IGHV4-59	0.744999	0.742889	1.63938	1.68126	1.52484	1.98002	1.17022	0.00177279	1.25686	0.000438068
GSTA2	0.678844	0.771352	1.8353	1.36697	1.80619	2.05755	1.17073	0.00471205	1.42116	0.000438068
PPAP2C	11.1472	12.692	28.2473	27.56	21.8688	23.4409	1.18612	0.00177279	0.942591	0.000438068
NMB	1.29948	1.11715	3.27305	2.70787	2.93981	2.6792	1.2247	0.00177279	1.25919	0.000438068
CENPN	161.88	160.79	374.292	384.38	315.776	321	1.25359	0.00177279	0.984903	0.00215548
DGKB	1.19311	1.20189	2.71108	2.90789	2.03862	2.12315	1.25773	0.00177279	0.804842	0.000438068
LRP4	0.333558	0.418295	0.906193	0.937592	1.05324	1.25103	1.28065	0.00177279	1.63823	0.000438068
LA16c-83F12.6	15.1576	17.4596	41.5803	40.8133	41.2907	44.4854	1.30489	0.00177279	1.42688	0.000438068
PALMD	0.463798	0.361523	1.08595	0.949029	1.15816	1.09319	1.32832	0.00177279	1.45806	0.000438068
RP11-250B2.6	0.470632	0.424367	1.06525	1.09296	2.07307	1.60188	1.33246	0.00471205	2.03218	0.000438068
ADAMTS1	41.4316	42.8927	117.938	99.1123	96.7418	100.656	1.34617	0.00177279	1.25051	0.000814547
SOCS2	9.9955	9.83777	26.1966	23.6285	44.818	45.3772	1.35971	0.00177279	2.1927	0.000438068
QKI	7.89322	9.38286	23.6601	21.0918	30.9883	30.8966	1.41634	0.00177279	1.86881	0.000438068
RP11-553L6.5	0.549523	0.742195	1.51926	1.77309	3.58387	3.88098	1.41884	0.00177279	2.52304	0.000438068
KLK3	380.277	387.418	1062.59	1051.01	528.55	487.197	1.42314	0.00177279	0.430438	0.0159258
INHBB	1.26614	1.4879	3.95399	3.96146	2.70578	2.30783	1.45621	0.00177279	0.893036	0.000438068
PAM	2.2367	1.13598	4.99032	4.24809	5.53411	5.29393	1.45737	0.00177279	1.71262	0.000438068
AP006748.1	0.930443	1.01783	2.81119	2.64727	1.48091	1.67054	1.46634	0.00177279	0.722156	0.00117365
PCDH11Y	0.678451	0.78611	1.95522	2.11009	1.75638	1.76426	1.48834	0.00177279	1.27999	0.000438068
ACPP	9.94477	8.94814	26.5494	25.997	23.3453	23.0108	1.48897	0.00177279	1.30129	0.000438068
IFI35	4.78414	3.67165	11.0428	14.5761	16.0997	17.7047	1.54612	0.00177279	2.04532	0.000438068
TCEA3	3.95175	3.65085	11.5833	11.2714	8.75351	8.19595	1.54978	0.00177279	1.17931	0.00215548
CADM1	1.11503	0.366818	1.51769	2.78368	2.54808	2.38968	1.55376	0.0183914	1.78914	0.000438068
GSTA1	5.71476	4.74417	14.5275	16.2153	30.0385	29.0361	1.55937	0.00177279	2.50981	0.000438068
EFNB2	3.36108	3.06011	9.53665	9.47881	25.6064	25.8307	1.56384	0.00177279	3.01895	0.000438068
FSTL1	1.62961	1.04557	4.32821	3.63185	7.14229	7.77855	1.56793	0.00726205	2.50346	0.000438068
SP100	3.5194	4.12055	11.4897	11.3736	10.3469	9.90398	1.58186	0.00177279	1.40172	0.000438068
DTNA	0.526394	0.425851	1.94573	0.970828	2.45634	2.67179	1.5946	0.00177279	2.44069	0.000438068
TMSB4X	0.977663	1.19792	3.85268	3.1734	10.3452	9.29984	1.65895	0.00833775	3.18292	0.000438068
AIDA	92.6972	86.086	276.829	271.68	284.693	273.74	1.66038	0.00177279	1.6495	0.000438068
CASC8	0.868908	1.06989	3.19639	2.99413	2.73421	1.92897	1.68492	0.00177279	1.29208	0.00246265
RIMS1	4.26184	4.28514	13.4984	13.5872	5.91248	6.94585	1.68879	0.00177279	0.597893	0.00532472
RP11-1081M5.2	0.300692	0.322576	0.921145	1.06085	1.70392	1.69833	1.69229	0.00177279	2.46203	0.000438068
SYTL2	1.10076	0.782348	2.99293	3.09812	2.89044	2.16749	1.7265	0.00177279	1.44768	0.000438068
NLGN4X	3.17098	3.31519	11.2427	11.3757	10.5156	11.1411	1.8151	0.00177279	1.75515	0.000438068
CD27-AS1	14.0199	9.35328	44.7652	40.5243	42.564	44.9974	1.81663	0.00177279	1.92406	0.000438068
RP11-776H12.1	0.141414	0.207237	0.570032	0.665516	1.11216	1.06703	1.83691	0.0224031	2.66147	0.000438068
PARP10	7.6929	6.91279	27.7906	27.5167	28.4811	28.074	1.85272	0.00177279	2.00602	0.000438068
BMPR1B	5.08269	4.84488	18.636	17.2458	28.1153	27.7966	1.87657	0.00177279	2.5133	0.000438068
MCCC2	148.465	149.716	606.381	612.815	224.898	235.374	2.07748	0.00177279	0.631438	0.000814547
MAGEA4	1.15417	1.16114	5.39092	5.47728	2.72796	2.60515	2.17387	0.00177279	1.23272	0.000438068
NTNG1	0.863319	0.808631	4.0806	3.33432	10.189	11.0605	2.17476	0.00177279	3.65742	0.000438068
CTC-523E23.1	0.114937	0.0899647	0.459209	0.449549	0.74342	1.07562	2.17781	0.00948146	3.16814	0.000438068
ISYNA1	3.43532	5.56942	21.3991	21.8834	20.3339	18.8157	2.22779	0.00177279	2.14219	0.000438068
EPHA7	0.435074	0.498063	2.33342	2.25587	2.31389	1.97655	2.32157	0.00177279	2.20179	0.000438068
DPP4	0.777277	0.987252	4.21527	5.27524	5.92412	5.17704	2.42046	0.00177279	2.63975	0.000438068
GSAP	0.27494	0.144028	1.10851	1.20633	1.73233	1.91173	2.47751	0.0387201	3.1434	0.00151063
ALDH1A2	0.549372	0.696574	3.32305	3.73741	2.00535	1.87991	2.49415	0.00177279	1.67925	0.0182191
RNU6-54P	5.93877	6.1283	35.0019	35.3806	14.1396	14.391	2.60239	0.00177279	1.23616	0.000438068
GRIN3A	0.524146	0.659037	3.39152	3.85106	15.0621	14.0147	2.60908	0.00177279	4.63507	0.000438068
AL035610.1	0.200208	0.283863	1.20464	2.02419	1.13302	1.32832	2.79062	0.00177279	2.37421	0.000438068
TNFRSF14	0.603145	0.830879	5.76772	4.40658	2.49421	1.45967	2.7916	0.00177279	1.4929	0.000438068
SPOCK1	0.76869	0.58593	4.48214	4.84914	3.71211	2.51257	2.85154	0.00177279	2.25998	0.000438068
TM4SF1	3.06671	2.68686	21.3543	20.3234	5.32976	5.06565	2.87738	0.00177279	0.86656	0.000438068
ADRA2A	1.54674	1.72457	12.9886	14.3424	21.2719	20.9077	3.03339	0.00177279	3.71375	0.000438068
RP11-32B5.2	3.93243	3.13215	45.6022	40.238	13.6405	13.6436	3.49837	0.00177279	1.99855	0.000438068
MT1G	5.92531	10.3286	113.155	130.927	74.4479	70.1952	3.89591	0.00177279	3.18146	0.000438068
MBNL2	0.0662687	0.162041	2.08681	2.42398	1.13956	1.28327	4.36854	0.00177279	3.42087	0.000438068
ETV1	0.994007	0.97737	95.5812	87.9063	27.5873	29.5533	6.60329	0.00177279	4.88124	0.000438068
CD84	0.0485769	0.0287207	13.0915	0.0355395	12.4904	0.0813711	7.26591	0.00177279	7.36341	0.000438068
BRINP3	0.0381406	0.0651257	89.1454	82.3417	5.83872	5.28326	10.7263	0.00177279	6.77034	0.000814547

## Sheet: commonUPnDNgene_KEGG
Category	KEGG-Pathway Term	Count	PValue	Genes
KEGG_PATHWAY	hsa00480:Glutathione metabolism	5	0.0167219	GSTA1, GSTA2, GSTM3, GSTA4, GSTO1
KEGG_PATHWAY	hsa05204:Chemical carcinogenesis	6	0.0191829	GSTA1, GSTA2, GSTM3, GSTA4, NAT1, GSTO1
KEGG_PATHWAY	hsa04514:Cell adhesion molecules (CAMs)	8	0.0201194	NCAM2, CADM1, NRXN3, CLDN3, NLGN4X, NTNG1, CLDN23, HLA-DRA
KEGG_PATHWAY	hsa00982:Drug metabolism - cytochrome P450	5	0.0424579	GSTA1, GSTA2, GSTM3, GSTA4, GSTO1
KEGG_PATHWAY	hsa00980:Metabolism of xenobiotics by cytochrome P450	5	0.0549687	GSTA1, GSTA2, GSTM3, GSTA4, GSTO1
KEGG_PATHWAY	hsa00280:Valine, leucine and isoleucine degradation	4	0.0623376	MCCC2, MUT, ACADS, HADH
KEGG_PATHWAY	hsa01212:Fatty acid metabolism	4	0.0655861	ELOVL5, ACADS, HADH, CPT1A
KEGG_PATHWAY	hsa01200:Carbon metabolism	6	0.0680556	ME1, MUT, ACADS, PFKP, ESD, RPIA
KEGG_PATHWAY	hsa04964:Proximal tubule bicarbonate reclamation	3	0.0724542	ATP1B1, ATP1A1, SLC4A4
KEGG_PATHWAY	hsa00062:Fatty acid elongation	3	0.0838113	ACOT7, ELOVL5, HADH
KEGG_PATHWAY	hsa04974:Protein digestion and absorption	5	0.0909916	ATP1B1, COL6A1, ATP1A1, DPP4, COL5A1
KEGG_PATHWAY	hsa00650:Butanoate metabolism	3	0.0956672	ALDH5A1, ACADS, HADH

## Sheet: String-Interaction-Network
		String -Interaction Network of all the genes significantly changed in both CPT1AKD clones
